# Supplementary material for: Antecedents of Tourists’ Environmentally Responsible Behavior: The Perspective of Awe
Source: Front Psychol. 2022 Mar 22;13:619815. doi: 10.3389/fpsyg.2022.619815 (PMC8983069; doi:10.3389/fpsyg.2022.619815)
Supplement: Supplementary file 1 [file Data_Sheet_1.XLS]

## Sheet: DATA
NE1	NE2	NE3	NE4	AI1	AI2	AI3	AI4	AI5	AWE1	AWE2	AWE3	AWE4	SA1	SA2	SA3	TERB1	TERB2	TERB3	TERB4	TERB5	TERB6	GENDER	AGE	EDUCATION	TYPE	INCOME	FREQUENCY
4	7	2	6	5	7	4	7	6	6	6	5	6	7	6	3	3	5	7	6	3	2	1	1	2	1	3	2
3	2	3	4	6	3	5	7	5	4	5	2	6	6	5	5	6	5	3	5	5	3	1	5	1	1	3	3
4	3	3	4	3	3	4	4	4	5	4	4	4	4	4	4	6	6	6	6	6	4	2	2	3	2	2	4
4	3	3	5	5	5	5	5	6	5	5	5	5	4	3	3	5	3	5	4	4	4	2	1	3	1	2	3
4	5	3	3	4	5	4	6	6	5	6	5	5	3	4	3	3	4	4	3	3	3	2	1	2	2	2	3
5	4	3	3	4	3	4	5	5	5	6	5	4	5	6	5	6	4	4	4	4	4	2	1	1	2	2	1
5	3	3	4	5	4	3	4	3	7	6	5	7	5	7	6	6	7	3	2	2	5	2	3	3	2	3	1
3	5	4	4	6	5	2	6	5	6	5	6	6	5	5	6	5	3	4	5	5	4	1	1	2	2	2	2
3	4	4	4	5	1	3	5	5	5	5	4	4	3	3	2	5	4	4	3	3	3	1	1	1	2	3	1
4	4	4	4	6	4	3	6	6	5	5	5	4	3	3	3	4	2	4	4	4	2	2	1	4	2	1	2
4	4	4	4	5	4	4	5	4	3	3	4	4	4	5	5	4	4	4	4	4	4	2	1	3	2	1	1
4	4	4	4	1	1	2	2	2	1	1	1	1	4	4	4	1	1	2	2	2	2	1	3	3	2	4	3
4	4	4	4	5	3	3	4	4	3	3	4	4	4	4	4	4	5	4	4	4	4	2	1	2	2	3	2
4	4	4	5	7	7	7	7	7	4	4	4	4	4	4	4	4	7	4	4	4	4	1	1	3	2	4	2
4	5	4	4	4	5	5	6	6	4	4	3	5	5	3	4	4	5	3	4	3	2	1	2	1	2	2	2
4	5	4	5	5	5	3	7	7	5	5	5	6	4	6	5	7	7	7	5	6	7	1	3	2	2	3	4
5	4	4	3	5	4	4	4	4	5	5	4	4	5	6	7	4	4	4	5	4	4	1	1	4	2	1	1
5	5	4	4	5	5	4	6	6	4	5	4	5	5	4	4	6	5	4	4	4	4	2	1	3	2	2	1
5	5	4	4	6	5	5	5	5	5	4	5	4	5	5	4	6	6	7	7	7	7	2	3	2	1	4	1
6	4	4	3	6	7	4	7	7	4	4	4	5	7	6	7	4	4	4	4	7	4	2	1	3	2	2	1
6	4	4	5	6	3	2	4	4	5	5	1	4	5	5	5	4	4	4	4	4	4	2	1	3	2	2	3
6	5	4	6	4	5	5	4	5	4	3	2	5	5	4	3	4	5	5	4	5	5	1	2	2	2	3	2
6	5	4	4	4	5	5	5	6	5	5	5	5	4	6	5	7	6	6	4	5	5	1	3	4	2	3	1
6	5	4	3	6	5	5	4	3	6	6	5	5	4	5	3	3	6	5	5	4	2	1	4	3	2	3	2
2	1	5	7	3	2	5	3	4	5	2	3	7	4	2	6	1	5	3	6	3	5	2	4	4	2	2	2
4	4	5	6	6	4	4	6	4	3	2	4	6	4	4	4	4	4	4	4	4	4	2	1	3	2	1	3
4	4	5	7	4	3	4	6	4	5	6	5	5	4	4	4	4	5	5	5	5	4	2	3	1	2	2	2
4	4	5	6	6	4	4	6	4	3	2	4	6	4	4	4	4	4	4	4	4	4	2	1	2	2	1	3
4	5	5	4	5	3	3	5	6	4	4	4	4	4	3	3	1	4	4	1	1	1	1	1	3	2	1	2
4	5	5	5	2	2	3	5	4	5	5	6	6	4	7	5	4	4	4	7	7	4	2	4	2	2	3	3
4	6	5	6	4	3	2	6	3	7	7	7	4	1	1	1	3	3	4	4	3	3	2	1	3	2	1	1
4	6	5	5	4	4	3	5	5	5	6	5	6	2	3	2	3	4	4	5	4	4	1	3	2	2	3	1
5	6	5	7	5	4	4	5	5	6	5	6	7	7	6	7	4	5	3	6	3	4	1	2	3	2	3	2
5	5	5	6	4	5	4	4	4	5	5	5	6	6	6	6	4	4	5	6	4	4	1	1	1	2	3	1
5	5	5	6	6	5	4	6	5	6	6	5	6	6	6	6	5	5	5	5	6	4	2	3	2	2	2	1
5	4	5	5	5	6	6	6	5	6	5	5	5	6	6	6	5	6	4	6	6	4	2	1	1	2	2	1
5	6	5	6	3	2	4	6	5	6	5	5	6	6	6	5	3	5	4	3	2	4	2	3	3	2	3	1
5	6	5	7	5	4	5	6	4	5	6	5	6	6	7	6	4	5	5	3	4	3	2	1	3	1	2	1
5	5	5	5	4	4	4	5	5	5	6	5	6	5	5	5	5	5	6	6	5	4	1	2	2	1	3	2
5	4	5	6	7	6	4	5	6	4	5	3	5	5	7	4	3	5	1	3	2	4	1	1	3	1	2	1
5	6	5	4	6	5	5	6	6	5	5	5	5	3	2	3	3	4	4	5	4	4	1	2	3	2	2	2
5	6	5	4	3	3	3	6	4	5	4	5	4	4	4	4	4	4	5	4	5	4	2	3	3	2	1	3
5	4	5	4	2	2	5	6	5	3	4	5	4	4	6	6	4	6	6	6	6	6	2	2	2	2	2	3
5	6	5	6	4	5	4	6	6	6	6	5	7	4	5	5	4	4	5	4	5	4	2	1	3	1	3	1
5	6	5	4	5	4	2	4	4	6	7	1	5	4	6	5	7	5	5	3	5	3	2	3	2	1	4	3
5	4	5	4	5	4	4	4	5	4	4	4	4	4	5	4	5	5	4	5	5	4	1	1	3	2	2	2
6	7	5	4	2	2	2	5	5	6	6	5	5	7	7	7	6	6	6	6	6	5	2	1	3	2	3	1
6	7	5	6	7	6	4	6	7	6	5	5	6	7	6	7	6	5	7	5	4	5	2	3	3	2	2	1
6	6	5	6	6	5	5	6	5	6	6	5	6	7	6	6	5	5	5	5	5	6	1	3	3	2	3	2
6	5	5	7	5	5	5	6	6	5	6	5	6	7	6	6	5	6	5	4	4	4	1	1	2	2	3	1
6	6	5	6	6	6	5	7	7	7	7	2	7	6	6	6	6	6	6	6	6	5	2	1	1	2	2	1
6	7	5	6	6	6	6	7	7	5	6	5	5	6	7	6	6	6	6	5	5	6	1	5	3	1	2	4
6	6	5	5	5	4	2	6	6	6	6	6	5	6	6	5	4	4	4	4	4	4	1	1	2	2	3	2
6	6	5	6	5	2	3	5	5	6	5	6	6	6	7	5	2	5	6	5	2	3	2	2	3	2	4	1
6	6	5	5	6	4	6	6	6	6	6	7	6	5	6	6	4	4	4	4	4	4	1	3	1	2	2	2
6	6	5	5	5	5	5	6	6	6	6	6	6	5	6	5	6	6	6	4	6	4	1	1	3	2	1	3
6	6	5	5	6	5	7	7	7	6	6	5	6	5	6	5	7	7	7	6	6	6	1	1	2	2	1	1
6	5	5	5	6	6	5	5	5	4	4	4	4	5	5	5	6	6	6	6	6	6	2	1	2	2	3	2
6	6	5	6	5	5	4	4	4	5	5	5	5	5	6	5	6	6	5	6	6	4	2	1	3	2	1	4
6	5	5	5	4	4	4	7	6	6	5	3	6	5	4	5	7	5	7	5	5	7	2	1	2	1	2	1
6	6	5	5	5	5	4	5	5	5	5	5	5	3	3	3	3	3	3	4	4	4	1	2	3	2	3	2
6	5	5	6	5	6	4	6	6	6	5	5	6	5	6	6	6	5	6	5	6	4	2	2	3	2	2	1
6	6	5	4	5	4	5	6	6	5	5	4	4	4	5	5	7	7	7	6	5	4	1	4	3	2	4	1
6	7	5	4	6	5	4	6	6	6	6	5	7	4	5	6	5	6	4	6	6	3	2	3	2	2	3	2
6	7	5	6	5	4	5	5	6	5	6	5	5	4	6	5	5	6	5	5	4	5	1	4	3	2	3	2
6	4	5	7	3	5	3	6	4	6	7	5	4	4	2	1	2	2	1	3	5	7	1	4	3	2	4	3
6	6	5	5	6	5	6	7	7	3	5	5	6	3	2	5	4	4	4	5	4	4	1	3	4	2	3	1
6	5	5	6	5	3	4	6	6	4	4	4	4	3	4	4	7	5	4	5	5	4	1	3	2	2	2	1
7	6	5	7	4	3	4	6	5	6	5	5	6	7	7	5	5	4	4	5	4	4	1	2	4	2	3	2
7	5	5	5	7	4	3	6	6	6	6	4	5	6	7	6	5	6	5	4	5	4	1	2	2	2	4	3
7	6	5	4	6	4	6	6	5	5	5	4	4	5	7	6	7	7	4	4	4	4	2	1	2	2	1	2
7	6	5	5	5	6	6	7	6	6	6	6	6	5	6	5	4	5	7	5	7	6	2	3	3	2	3	1
3	4	6	5	3	4	5	5	3	4	5	5	5	6	5	5	4	5	4	4	5	3	2	1	3	1	2	2
3	5	6	4	3	2	4	6	3	4	3	4	4	3	3	3	4	2	4	4	2	3	2	4	3	2	4	3
4	4	6	6	4	6	4	6	7	5	6	6	5	7	7	5	7	7	7	7	7	7	2	1	2	2	2	1
4	6	6	6	6	6	6	4	4	6	5	5	6	6	6	6	4	4	5	4	5	4	2	2	3	2	3	1
4	6	6	5	6	5	3	6	5	6	6	6	6	6	6	6	4	5	4	5	4	6	1	3	2	2	3	4
4	6	6	5	5	5	3	5	5	4	4	4	4	5	5	5	6	5	6	6	6	6	2	2	3	2	4	4
4	7	6	6	3	2	3	4	4	5	2	1	6	6	5	5	4	3	2	3	1	2	1	2	1	2	3	4
5	7	6	5	7	3	2	6	7	6	6	6	6	7	7	6	6	5	5	5	5	4	1	1	2	2	1	2
5	7	6	7	4	2	3	4	4	5	6	5	6	7	7	6	6	4	7	4	4	4	2	3	3	2	4	1
5	7	6	5	7	6	6	4	5	5	4	6	6	7	5	6	3	5	2	5	4	4	2	1	3	1	2	1
5	6	6	5	3	4	4	5	3	6	6	5	6	7	6	6	4	4	4	3	4	4	1	2	2	2	3	2
5	6	6	5	4	2	1	3	3	5	4	5	5	6	6	6	7	7	7	7	7	7	1	1	3	2	1	1
5	6	6	5	5	4	4	6	6	5	6	5	6	5	6	6	5	4	6	5	5	6	2	1	2	2	1	1
5	6	6	6	4	4	5	7	7	4	4	3	5	5	6	5	4	4	4	4	4	4	1	1	3	2	1	2
5	6	6	5	5	5	4	5	5	4	5	5	4	5	6	5	5	5	5	6	5	4	2	3	2	2	3	1
5	6	6	7	6	5	5	6	5	6	5	5	5	5	6	6	6	5	6	5	5	5	1	3	3	2	3	1
5	5	6	6	5	5	4	5	4	6	6	4	6	5	6	6	6	6	5	5	5	4	2	2	2	2	2	4
5	7	6	3	6	4	2	4	5	6	5	5	6	5	2	6	2	4	5	3	7	2	1	1	3	1	3	2
5	6	6	6	3	3	3	2	4	5	4	4	4	4	3	3	2	4	4	4	4	4	2	2	3	2	2	3
5	6	6	5	5	4	6	5	5	6	5	4	6	4	1	2	2	3	2	5	5	4	2	1	2	2	1	2
5	4	6	4	5	6	1	3	3	5	5	5	6	3	5	5	4	3	5	5	6	2	1	2	1	2	2	1
6	6	6	6	7	7	7	7	7	5	5	5	5	7	7	7	7	7	7	7	7	7	2	3	3	2	2	2
6	6	6	6	4	5	5	5	5	4	5	5	6	7	7	6	6	4	5	6	4	4	1	2	1	2	3	4
6	6	6	7	6	6	4	7	6	5	6	6	7	7	7	7	4	7	4	7	7	4	2	2	3	2	3	1
6	6	6	6	6	4	2	7	7	7	7	7	7	7	7	7	7	7	7	7	7	7	2	1	2	2	1	1
6	7	6	6	4	6	6	7	7	7	7	7	7	7	6	6	6	4	6	4	6	7	2	3	1	2	2	4
6	6	6	5	5	4	4	7	7	5	4	5	6	7	6	6	4	5	5	5	6	4	1	1	3	2	1	1
6	6	6	6	7	4	4	7	7	7	6	6	6	7	6	7	7	6	6	7	7	7	2	2	2	1	2	1
6	7	6	7	6	5	4	5	5	6	6	5	6	7	7	5	3	5	4	5	5	4	2	2	2	2	3	1
6	6	6	5	7	5	3	7	6	6	6	5	5	6	5	5	4	4	4	4	4	5	2	1	3	2	1	1
6	6	6	7	6	6	7	6	6	6	6	6	5	6	7	7	6	6	7	6	6	5	2	1	3	2	1	4
6	6	6	6	6	4	4	3	6	5	5	5	5	6	6	5	6	6	6	6	4	4	1	2	2	2	4	4
6	6	6	6	7	4	2	6	3	6	6	4	4	6	6	6	6	4	4	6	4	6	1	1	3	2	2	2
6	6	6	6	3	3	4	3	4	7	7	6	6	6	6	6	4	4	4	6	5	4	1	1	2	2	1	1
6	6	6	4	6	6	6	6	6	7	7	7	7	6	6	6	6	6	6	6	6	6	2	3	3	2	1	3
6	6	6	6	5	3	4	6	6	4	4	4	4	6	6	6	4	4	4	3	3	3	2	1	3	2	4	3
6	6	6	4	6	5	4	6	6	7	6	6	7	6	6	5	6	6	4	6	4	4	1	1	3	2	1	1
6	6	6	6	7	4	6	6	6	6	7	5	6	6	5	5	6	6	6	6	6	4	2	1	2	2	1	1
6	6	6	6	6	5	5	6	6	5	5	4	5	6	6	6	5	4	4	6	4	4	2	1	2	2	2	1
6	7	6	6	6	6	6	6	6	6	6	6	7	6	7	6	6	6	5	6	5	5	1	1	1	2	1	3
6	7	6	7	6	5	6	6	7	6	5	5	6	6	7	6	7	6	5	5	5	4	1	1	1	2	2	2
6	6	6	6	4	4	3	6	6	7	6	7	6	6	6	6	2	6	3	3	6	3	1	1	3	2	3	1
6	6	6	6	5	4	3	4	4	5	6	5	6	6	7	7	4	4	6	6	4	4	2	3	2	2	3	1
6	6	6	6	5	6	3	5	3	4	4	4	4	6	6	6	5	4	4	4	4	4	2	2	2	2	2	4
6	6	6	5	5	4	5	4	4	6	6	3	6	6	6	5	6	5	4	6	6	6	2	1	3	2	1	1
6	6	6	6	6	6	6	7	7	6	6	6	6	6	6	6	6	6	6	6	6	4	2	2	2	2	2	1
6	6	6	6	6	6	5	5	6	4	3	4	5	6	6	6	6	5	4	4	5	5	1	1	3	2	1	1
6	7	6	5	6	5	5	7	7	6	7	4	7	6	6	6	5	5	5	4	6	6	1	2	2	2	3	1
6	6	6	6	5	4	4	4	5	4	5	4	5	6	5	5	4	4	4	4	4	4	2	1	3	2	2	3
6	7	6	6	7	7	4	5	5	7	7	7	6	6	7	7	6	5	5	6	6	5	2	1	2	2	1	2
6	6	6	6	6	6	6	6	6	4	4	5	6	6	6	6	6	6	6	6	6	6	2	3	1	2	2	3
6	6	6	5	5	4	4	6	4	6	6	6	6	6	6	6	4	5	4	5	5	4	1	2	3	2	4	1
6	6	6	6	5	6	5	6	5	6	6	5	6	6	6	6	5	6	5	5	5	4	2	1	2	2	4	1
6	7	6	7	6	6	5	6	7	6	5	6	6	6	5	6	4	5	5	7	6	3	2	3	2	2	2	1
6	5	6	6	5	5	5	7	6	6	6	5	6	6	5	6	5	6	4	6	6	5	2	3	3	2	4	1
6	6	6	5	5	5	6	6	6	6	6	5	6	6	6	6	5	6	4	5	5	5	2	1	2	2	4	1
6	7	6	5	5	3	3	6	5	5	5	5	6	6	5	5	5	5	4	5	5	4	2	1	2	2	1	2
6	7	6	6	7	6	6	7	6	5	6	5	6	6	6	7	6	6	6	6	5	5	1	2	3	2	4	1
6	6	6	6	5	6	5	6	7	6	7	5	7	6	7	4	5	6	4	4	5	4	1	3	2	2	1	2
6	7	6	7	5	6	6	4	4	6	6	5	7	6	7	5	5	6	5	6	5	5	2	1	3	2	3	2
6	7	6	5	3	2	2	6	3	5	6	3	6	5	6	5	5	4	3	4	3	4	1	2	3	2	3	1
6	6	6	6	5	5	5	7	7	7	7	6	6	5	5	5	7	5	5	5	5	5	1	3	1	2	2	2
6	6	6	6	4	5	6	6	5	5	4	5	5	5	5	5	5	3	4	4	4	4	2	1	3	2	2	1
6	6	6	5	1	2	1	2	2	6	7	6	6	5	5	5	4	4	4	4	5	4	2	3	2	2	2	1
6	6	6	4	4	4	3	4	4	5	5	5	5	5	6	6	5	5	6	6	5	6	2	1	3	2	1	1
6	7	6	4	4	4	5	5	6	4	7	6	6	5	5	6	4	4	4	3	5	5	1	1	2	2	1	1
6	6	6	6	5	5	4	6	5	5	4	4	5	5	5	5	7	7	7	6	5	7	2	1	3	2	2	3
6	6	6	6	5	5	4	6	6	6	6	4	5	5	5	6	4	2	4	2	6	4	1	2	2	2	2	2
6	6	6	5	5	4	4	5	5	5	5	6	4	5	5	4	5	5	4	6	6	5	2	3	3	2	1	4
6	6	6	7	6	5	5	6	6	6	5	5	6	5	5	6	4	5	5	4	4	4	1	1	3	1	2	1
6	6	6	6	6	6	6	6	6	7	6	6	6	5	7	6	4	6	4	4	4	6	1	1	3	2	2	1
6	7	6	7	5	3	3	6	6	6	5	5	5	5	6	6	3	5	3	5	5	3	2	2	4	1	3	1
6	7	6	6	6	6	5	5	5	5	5	6	6	5	6	6	5	6	5	6	5	4	2	1	2	2	3	1
6	5	6	5	6	5	5	5	6	5	5	5	5	3	2	2	4	3	4	4	2	4	1	1	3	2	3	1
6	4	6	4	5	5	6	6	6	6	5	5	6	5	6	4	6	5	4	5	4	4	2	1	3	2	2	1
6	7	6	6	5	4	5	6	5	5	5	5	6	5	6	7	5	4	4	5	5	5	2	3	2	1	2	1
6	7	6	7	5	6	4	6	5	5	5	6	5	3	2	2	4	3	4	4	4	4	2	3	3	2	3	1
6	6	6	7	6	5	5	6	5	6	5	5	6	5	6	6	6	6	6	6	6	6	1	2	3	2	3	1
6	7	6	7	7	7	6	6	7	6	6	5	6	5	6	7	6	7	3	6	7	5	2	2	4	2	2	2
6	7	6	5	5	6	6	5	5	5	6	5	5	5	6	5	5	5	5	4	4	5	1	2	2	1	3	1
6	6	6	6	3	3	1	4	4	4	4	4	4	4	3	4	4	4	5	4	4	4	2	1	3	2	1	2
6	6	6	6	3	3	4	3	3	6	4	5	5	4	6	6	4	3	4	4	4	4	2	1	2	2	4	2
6	6	6	6	2	2	2	4	4	5	5	4	4	4	6	4	4	4	4	7	4	4	1	3	2	2	4	3
6	6	6	6	7	4	3	7	3	6	6	6	6	4	6	4	6	6	6	6	6	4	2	3	3	2	2	4
6	7	6	6	6	7	4	5	5	6	7	5	6	4	6	5	7	6	6	7	7	6	1	3	3	2	1	4
6	6	6	6	7	7	7	7	7	6	6	5	4	4	6	6	4	7	7	7	7	7	1	1	2	2	3	2
6	6	6	5	5	4	4	4	4	4	4	5	5	4	5	5	6	5	6	6	6	5	2	2	1	2	2	3
6	7	6	6	6	6	4	6	6	4	4	4	4	4	7	7	7	4	4	4	4	4	1	1	3	2	1	3
6	7	6	5	6	4	5	6	6	6	6	3	6	4	5	7	3	3	4	3	6	5	1	2	3	1	2	1
7	6	6	6	6	4	4	6	6	7	7	6	7	7	7	6	6	6	6	7	6	6	2	1	2	2	2	3
7	6	6	7	6	4	7	5	5	5	6	4	6	7	7	7	4	4	4	7	3	3	2	1	3	2	1	4
7	7	6	6	4	4	5	6	7	6	6	7	7	7	6	6	7	6	6	6	5	5	2	1	2	2	2	1
7	6	6	7	7	7	7	7	7	7	6	5	6	7	7	7	6	7	7	5	7	5	1	1	1	2	1	1
7	7	6	6	7	7	7	7	7	7	6	7	6	7	6	6	7	6	7	7	7	7	2	1	3	2	2	1
7	6	6	5	6	2	5	6	6	5	5	5	6	7	7	5	3	5	2	6	2	5	2	1	3	1	3	1
7	7	6	6	6	6	6	6	6	6	7	6	7	7	7	7	4	5	3	5	5	4	1	3	2	1	4	1
7	5	6	6	6	7	5	6	5	6	5	6	7	7	5	6	5	7	6	5	7	5	2	2	3	2	4	1
7	5	6	4	7	6	5	7	5	6	5	5	6	7	5	6	5	7	3	4	6	4	1	2	2	2	3	2
7	7	6	6	6	6	4	6	6	7	7	7	7	6	6	6	7	6	6	6	6	6	1	1	3	2	1	4
7	6	6	6	5	6	6	7	7	5	6	5	6	6	6	6	5	6	5	4	4	4	1	3	4	2	4	3
7	7	6	6	6	5	4	5	5	6	5	6	7	6	7	7	7	5	4	4	7	4	1	2	3	2	4	4
7	6	6	6	7	6	6	7	7	7	7	4	6	6	5	4	5	6	5	6	6	6	1	3	1	2	1	1
7	6	6	6	6	6	6	7	6	7	7	5	7	6	7	6	6	5	5	5	6	5	1	2	3	2	2	1
7	7	6	6	6	6	3	6	6	6	6	5	6	6	6	7	4	4	6	7	5	5	2	2	3	2	2	2
7	6	6	5	6	5	4	6	7	6	6	6	6	6	6	6	4	7	6	5	6	4	2	1	2	2	1	2
7	6	6	6	7	6	6	7	7	5	6	5	5	6	5	5	6	6	7	7	6	7	2	1	1	1	1	1
7	7	6	6	4	4	5	6	6	6	6	5	5	6	6	6	4	6	6	6	6	6	2	2	3	2	2	3
7	6	6	5	6	5	4	5	5	5	5	5	5	6	5	6	3	5	4	6	5	4	2	3	3	1	3	2
7	6	6	7	6	7	5	7	7	6	6	6	7	6	7	7	5	5	5	6	5	5	1	2	2	1	3	1
7	6	6	6	5	5	5	5	5	6	6	5	5	6	6	7	5	5	4	4	5	5	1	2	3	2	3	1
7	7	6	6	6	7	5	6	7	5	5	5	5	6	7	7	5	6	4	6	6	4	2	1	3	2	2	2
7	7	6	6	6	6	3	5	7	6	6	7	6	5	7	7	5	6	7	6	6	5	2	1	2	2	2	2
7	5	6	6	4	5	5	7	7	6	6	6	6	5	6	5	4	4	4	4	4	5	1	3	1	2	2	1
7	6	6	6	5	5	4	4	4	5	5	5	6	5	6	5	7	6	6	6	6	5	1	2	3	2	3	4
7	6	6	6	6	6	6	6	6	6	7	6	7	5	6	6	5	6	5	6	6	6	1	2	1	1	2	1
7	6	6	5	6	6	4	6	6	5	5	5	5	5	6	6	5	5	4	6	5	5	2	3	3	2	4	1
7	5	6	6	6	5	3	4	4	5	6	5	5	5	6	6	4	2	7	3	3	3	2	1	2	2	3	1
7	5	6	7	4	5	3	5	4	5	6	3	6	3	3	4	3	2	4	4	3	5	2	2	3	1	2	1
7	6	6	6	5	4	4	6	4	6	5	6	7	5	6	6	4	4	5	4	4	4	2	2	2	2	4	1
7	5	6	4	7	5	6	4	5	5	6	6	7	5	7	6	5	6	4	4	6	4	1	3	3	1	3	1
7	6	6	7	6	5	3	5	6	6	5	5	7	4	7	6	5	5	4	5	4	4	1	2	3	2	4	1
7	6	6	6	6	4	3	5	6	5	5	3	6	4	4	6	5	6	5	5	5	6	1	1	3	1	3	1
7	6	6	5	6	5	5	6	4	5	5	3	6	4	5	5	4	5	4	4	5	3	1	1	3	2	3	1
4	5	7	4	3	3	2	3	4	6	6	4	6	4	5	6	4	6	3	5	6	5	1	2	3	2	3	1
5	6	7	6	5	5	5	4	5	6	6	6	7	7	6	6	4	6	5	6	7	4	2	2	3	2	2	2
5	7	7	6	6	5	6	5	6	7	6	5	6	7	6	5	6	5	5	6	6	5	1	3	3	2	2	3
5	7	7	5	7	5	5	5	6	6	6	6	7	6	5	6	7	7	5	5	6	5	2	2	2	2	3	1
5	6	7	5	4	3	4	5	5	6	5	6	6	2	2	2	1	4	3	4	4	3	2	1	1	1	2	1
5	6	7	6	6	5	6	5	5	6	6	6	7	6	6	5	6	5	5	5	6	5	2	2	3	1	3	3
5	6	7	6	7	6	7	6	6	6	6	7	7	2	1	2	2	4	1	3	2	3	1	3	3	2	3	1
5	7	7	6	7	6	3	5	6	6	5	5	5	5	7	7	7	5	7	6	5	4	1	4	1	2	4	4
5	6	7	6	5	6	5	6	7	6	7	6	6	5	6	6	4	4	4	5	5	4	2	2	3	2	3	1
5	6	7	6	5	4	7	6	5	6	7	6	5	5	6	7	4	6	6	5	4	7	1	2	2	1	2	2
6	7	7	7	6	6	4	5	6	7	7	7	7	7	7	7	4	7	7	7	7	7	2	2	1	2	2	2
6	6	7	7	4	4	4	4	4	5	5	6	6	7	6	6	4	4	4	5	5	4	2	2	3	2	3	2
6	7	7	7	7	6	6	7	7	7	7	6	6	7	6	6	7	6	6	6	7	7	2	1	2	2	1	1
6	6	7	6	6	4	4	6	5	7	6	7	5	7	7	7	6	4	4	5	4	4	2	1	3	2	2	4
6	7	7	6	6	5	5	5	5	6	7	6	5	7	7	7	5	2	2	3	1	1	1	1	3	2	1	2
6	6	7	7	7	7	7	7	7	7	7	7	7	7	7	7	7	7	7	7	7	7	2	1	3	2	2	1
6	5	7	7	6	6	5	7	6	4	5	4	5	7	6	6	4	4	6	5	4	4	1	5	2	2	2	4
6	7	7	5	7	4	4	6	6	6	5	3	7	1	1	2	3	4	3	3	5	4	1	1	3	1	1	1
6	6	7	6	6	6	5	5	5	6	6	6	6	7	7	7	6	7	6	6	6	6	1	3	4	2	3	2
6	5	7	6	5	7	5	6	4	7	6	6	7	7	5	6	4	5	3	5	7	5	2	2	2	2	2	1
6	7	7	7	6	6	6	6	6	7	7	7	7	6	7	6	6	6	7	6	6	6	1	3	3	2	2	4
6	7	7	5	6	5	6	5	6	6	6	5	6	6	5	5	4	5	4	6	4	6	2	1	3	2	3	1
6	6	7	6	7	5	5	4	4	6	5	6	5	6	6	6	6	6	6	7	7	6	1	1	2	2	1	1
6	6	7	7	4	4	4	4	5	5	5	5	5	6	6	6	6	6	6	6	6	5	2	2	3	2	3	1
6	6	7	4	4	6	6	6	6	4	5	4	7	6	6	6	4	6	4	6	6	6	2	1	1	2	1	2
6	7	7	6	6	4	5	6	6	7	7	4	5	6	7	6	6	6	6	7	7	6	2	1	1	2	2	2
6	7	7	6	7	5	5	7	7	6	5	4	6	6	6	6	4	6	4	4	4	4	1	1	1	2	3	2
6	7	7	7	4	4	5	6	5	6	6	5	6	6	5	6	5	5	5	5	6	4	2	3	3	2	4	1
6	7	7	6	6	5	6	5	5	6	5	5	6	6	7	6	4	6	5	4	4	4	1	2	4	2	3	1
6	7	7	6	6	5	5	7	6	6	7	5	6	6	7	6	4	5	3	5	4	2	2	2	3	2	3	1
6	5	7	6	6	7	3	5	6	5	5	5	6	6	4	7	4	5	4	3	5	4	2	1	3	2	4	2
6	7	7	6	6	5	6	5	5	7	6	6	6	6	7	6	5	5	4	5	4	4	2	2	2	1	3	1
6	7	7	6	6	6	5	6	6	6	6	5	6	6	5	6	6	6	5	5	6	5	2	2	3	2	3	3
6	7	7	5	6	6	6	7	7	5	6	5	7	6	7	7	5	5	4	5	6	6	2	3	2	2	3	1
6	7	7	6	5	4	7	6	5	6	7	7	6	6	7	7	4	5	3	4	2	4	1	2	3	2	3	2
6	7	7	6	6	5	5	7	7	5	6	5	6	6	7	7	6	5	5	5	5	4	2	3	2	1	3	1
6	7	7	7	6	5	4	5	5	6	6	5	6	6	7	7	7	7	7	6	5	4	1	1	3	2	1	2
6	5	7	7	4	3	3	5	5	3	4	5	5	5	4	4	7	6	6	4	6	5	2	1	3	1	1	1
6	7	7	5	5	6	6	7	7	5	5	1	7	5	7	7	7	7	7	7	6	6	2	1	1	2	2	2
6	6	7	7	6	7	5	6	6	5	6	6	7	5	5	6	5	5	5	6	6	5	2	2	3	2	3	1
6	6	7	5	4	5	5	6	5	5	5	5	6	5	6	6	5	4	6	5	4	4	2	2	3	1	3	1
6	6	7	7	7	5	4	7	7	6	7	4	7	4	5	5	4	5	4	5	6	4	1	1	3	2	1	2
6	7	7	6	2	2	3	6	6	6	5	5	5	4	4	6	4	6	7	5	5	5	2	1	2	1	3	1
6	7	7	6	6	5	5	6	6	7	7	7	6	4	6	7	5	6	6	5	6	7	2	2	3	2	3	1
7	7	7	7	6	6	6	6	6	7	7	6	6	7	6	7	7	7	7	7	7	7	1	2	2	2	3	4
7	7	7	6	5	5	3	4	5	5	5	5	5	7	7	6	6	6	5	6	4	4	2	1	3	2	2	2
7	7	7	7	6	5	4	6	7	4	7	7	7	7	7	7	7	7	7	7	7	7	1	2	3	2	4	3
7	7	7	7	7	7	5	7	7	7	7	6	7	7	7	7	7	7	6	7	6	5	2	1	3	2	1	3
7	7	7	7	6	5	5	6	7	7	7	7	7	7	7	7	6	6	7	7	6	6	2	4	3	2	3	3
7	7	7	7	7	7	7	7	7	6	6	3	7	7	7	7	6	6	6	6	7	7	1	4	3	2	3	1
7	7	7	5	6	6	6	6	6	7	7	7	7	7	7	7	4	7	7	7	7	4	1	1	4	2	1	1
7	7	7	7	6	5	5	7	7	6	6	7	6	7	6	6	7	7	7	6	5	5	2	1	1	2	2	1
7	7	7	7	7	7	7	7	7	7	7	4	7	7	7	7	7	7	7	7	4	7	1	3	2	2	4	4
7	7	7	6	6	5	4	6	5	6	6	7	6	7	7	5	4	6	5	5	6	6	2	4	1	2	2	1
7	7	7	7	7	7	7	7	7	7	7	7	7	7	7	7	7	7	4	7	7	5	1	2	3	2	2	1
7	7	7	6	7	4	4	6	6	7	6	6	6	7	6	7	4	5	4	5	5	3	2	1	2	2	1	1
7	7	7	7	6	6	4	5	5	4	4	5	7	7	7	7	6	6	6	5	5	4	1	1	1	2	3	3
7	7	7	7	4	4	4	5	5	6	5	7	7	7	7	7	4	4	4	5	5	4	1	3	4	2	1	2
7	7	7	7	7	6	6	6	7	6	6	5	5	7	7	7	7	7	7	7	7	7	1	1	3	2	1	4
7	7	7	7	5	5	4	4	4	7	7	5	6	7	7	7	4	5	5	6	5	4	2	1	3	2	1	1
7	7	7	7	7	4	5	7	7	6	7	7	7	7	7	6	4	4	4	4	4	4	1	2	2	2	3	1
7	7	7	7	6	6	3	6	4	6	6	6	6	7	7	7	7	7	7	7	7	7	1	2	4	2	4	4
7	7	7	7	7	7	7	7	7	6	6	7	7	7	7	7	6	5	7	7	7	5	2	1	1	2	2	1
7	7	7	7	7	7	7	7	7	7	7	6	7	7	7	7	7	7	7	7	5	7	1	1	1	2	1	1
7	7	7	7	6	5	6	7	7	7	7	7	7	7	7	7	6	6	6	4	6	4	2	1	1	2	3	1
7	7	7	7	7	6	6	7	7	4	6	5	6	7	7	7	4	7	7	6	5	4	1	1	1	1	1	1
7	7	7	7	5	5	5	5	5	6	6	6	6	7	7	7	4	4	4	6	4	6	1	2	1	1	2	1
7	7	7	7	5	6	3	5	4	7	6	4	6	7	6	7	6	5	5	7	5	4	2	4	3	2	1	4
7	7	7	7	6	5	4	7	5	7	7	7	7	7	7	7	7	5	4	7	4	4	2	3	3	2	2	1
7	7	7	7	6	5	4	4	4	7	7	7	7	7	7	7	7	7	7	7	5	5	2	1	4	2	1	2
7	7	7	7	7	7	5	5	5	7	6	6	6	7	6	6	7	7	7	5	5	5	1	2	2	2	3	1
7	7	7	7	6	6	6	7	7	6	6	5	6	7	7	7	6	6	7	6	7	4	2	3	3	2	4	2
7	6	7	6	5	5	4	6	6	6	6	6	6	7	6	7	4	5	4	6	6	4	2	2	2	1	3	1
7	6	7	6	6	7	5	6	7	6	7	5	7	7	6	6	5	4	3	5	6	3	2	1	4	1	3	1
7	6	7	7	5	6	6	5	7	7	6	2	6	7	6	6	4	7	4	6	4	6	2	3	2	2	3	1
7	6	7	7	7	4	4	7	7	7	6	6	7	7	6	7	4	7	4	6	5	4	2	2	3	1	3	1
7	6	7	6	6	5	6	7	7	6	6	7	6	7	6	7	5	6	5	5	6	5	2	2	3	2	3	1
7	4	7	5	7	3	7	4	7	6	7	6	7	7	5	5	4	7	7	5	7	7	1	3	3	1	3	3
7	7	7	7	6	6	6	6	6	3	3	3	4	7	7	7	4	4	4	4	4	4	1	2	3	2	1	1
7	6	7	5	7	6	5	6	7	7	7	5	6	7	6	6	6	7	5	6	7	5	1	3	2	2	3	1
7	7	7	5	7	6	6	6	6	6	6	6	6	6	7	7	6	6	6	5	7	7	1	1	3	2	1	2
7	7	7	6	6	4	4	3	3	6	6	6	6	6	7	6	5	4	4	6	4	4	2	3	3	2	2	1
7	7	7	6	6	6	5	7	7	7	6	4	6	6	7	7	7	7	7	7	7	7	2	1	1	2	2	1
7	7	7	6	7	6	6	7	7	6	5	5	5	6	6	6	7	7	5	6	5	5	1	2	2	2	2	1
7	7	7	7	7	6	6	7	7	6	6	6	6	6	7	7	6	6	6	5	5	5	2	4	1	2	2	3
7	7	7	7	4	5	4	7	7	7	7	6	7	6	7	7	5	6	5	7	7	7	2	1	3	2	3	4
7	7	7	7	5	6	4	5	5	5	5	5	6	6	6	5	7	5	4	5	4	6	2	3	3	2	3	1
7	7	7	6	6	6	6	7	6	6	7	6	6	6	6	7	5	6	5	6	6	5	2	3	2	1	3	1
7	6	7	7	6	5	5	6	6	5	5	6	6	6	6	5	5	5	5	5	6	5	2	2	2	2	4	1
7	6	7	7	6	5	4	6	6	5	5	5	6	6	7	6	6	5	5	5	6	5	2	2	3	2	4	2
7	6	7	7	5	5	5	6	6	6	6	6	6	6	7	6	4	5	4	5	4	4	2	3	2	2	3	1
7	6	7	6	5	5	5	6	6	6	6	6	6	6	7	6	4	5	5	5	4	4	2	3	3	1	2	1
7	6	7	6	6	7	5	5	6	6	5	6	7	6	7	6	7	6	7	5	6	5	2	4	3	2	2	1
7	6	7	6	6	5	6	6	5	5	6	5	6	6	5	6	5	6	5	5	4	5	2	2	3	1	2	1
7	6	7	6	6	7	6	6	5	6	6	6	6	6	7	7	5	6	5	5	6	5	1	3	3	2	4	2
7	6	7	6	7	5	6	7	6	7	6	5	7	6	7	6	4	6	5	6	7	5	2	3	4	2	4	2
7	7	7	7	6	5	6	7	7	5	3	7	4	5	6	5	5	4	7	5	4	3	2	3	1	2	2	4
7	7	7	7	6	6	4	6	6	7	6	6	7	5	6	6	5	6	5	5	5	5	2	2	3	2	2	3
7	7	7	7	5	5	4	5	6	6	6	5	7	5	6	6	7	6	4	4	4	4	1	2	1	2	4	4
7	7	7	6	6	5	5	6	6	5	5	4	6	5	5	5	7	7	5	7	5	5	2	1	3	2	1	1
7	6	7	7	6	5	3	6	7	6	5	5	6	5	5	6	2	6	2	3	5	2	1	2	3	2	3	1
7	6	7	6	5	5	5	7	6	6	6	5	7	3	3	2	2	3	3	5	4	5	2	1	3	2	2	2
7	7	7	7	7	7	4	6	6	5	6	6	6	4	4	4	7	7	7	7	4	7	1	1	3	2	1	4
7	7	7	7	7	7	4	7	7	5	6	5	5	4	4	4	4	1	4	7	7	7	2	1	3	2	3	1
7	6	7	7	7	6	4	6	6	6	7	6	7	4	6	7	6	7	6	5	6	4	2	1	3	2	1	2
7	5	7	4	6	4	6	7	6	5	5	2	5	4	6	6	6	4	4	6	4	4	2	1	3	2	2	1
7	6	7	6	3	3	2	5	6	6	7	5	6	3	5	4	4	4	4	5	5	4	1	1	3	2	1	1
2	2	2	4	6	5	3	6	5	3	3	5	4	1	3	2	4	4	4	3	6	2	1	3	3	2	2	3
3	3	3	3	6	4	4	4	4	3	3	3	5	3	3	3	5	4	4	4	4	4	2	1	3	2	1	1
4	4	4	7	6	4	4	6	6	6	6	5	7	7	4	3	6	6	6	4	5	6	1	2	1	2	4	3
5	4	4	6	6	5	6	6	6	6	5	5	6	4	6	6	5	7	5	5	5	6	1	3	3	2	3	1
5	4	4	4	3	3	3	4	3	4	4	4	4	4	4	4	6	5	6	6	6	5	2	1	3	2	2	3
5	4	4	4	3	3	4	6	6	4	4	4	7	3	5	5	4	3	4	4	4	4	2	1	3	2	2	1
6	4	4	6	5	4	4	5	6	6	5	3	4	6	6	6	5	6	6	4	6	4	2	1	3	2	1	1
4	5	5	5	4	5	5	6	6	5	6	5	7	4	5	5	7	7	7	6	6	7	1	2	3	2	4	1
4	5	5	6	5	4	2	5	4	6	6	6	4	6	7	6	5	5	4	4	5	4	1	1	1	2	3	1
5	5	5	6	6	6	6	7	7	5	5	5	6	4	6	6	5	6	4	6	4	4	1	3	3	2	3	1
5	5	5	4	6	4	4	6	4	5	5	6	6	6	6	6	6	6	6	6	6	5	2	1	3	2	1	4
6	4	5	4	5	4	6	6	6	5	4	4	5	6	7	7	5	4	4	4	1	4	2	1	4	2	4	1
6	5	5	5	6	5	6	6	6	6	6	5	5	4	4	3	7	5	5	6	6	6	1	2	3	2	4	2
6	6	5	4	4	4	3	2	2	4	4	5	4	5	7	7	6	4	7	4	4	4	2	3	1	2	2	1
6	6	5	4	5	4	2	6	6	5	5	4	4	6	6	5	7	4	5	4	4	4	1	1	3	2	2	3
4	6	6	5	5	5	5	6	6	4	5	5	5	6	5	5	5	4	5	5	4	4	2	1	3	2	2	1
4	6	6	4	7	4	2	5	4	4	3	3	6	5	6	3	7	5	5	5	4	3	1	2	1	2	2	1
4	6	6	7	6	6	5	6	6	5	5	4	5	4	5	6	6	5	6	7	7	6	2	3	3	2	3	4
5	5	6	4	5	5	6	5	6	5	5	6	5	7	7	7	7	7	7	5	5	5	2	3	1	2	2	1
6	6	6	6	6	6	6	6	6	6	6	6	6	6	6	6	6	6	6	6	6	6	1	2	3	2	4	1
6	5	6	4	6	6	5	7	7	3	4	4	4	4	7	6	6	4	5	4	4	5	2	1	3	2	1	2
6	6	6	5	6	6	5	6	6	4	4	5	5	5	6	6	5	5	6	5	6	5	1	3	3	2	2	1
6	6	6	5	4	4	6	6	6	5	6	6	6	6	6	6	6	6	6	6	6	6	2	2	3	2	3	3
6	6	6	6	6	4	3	6	6	6	6	6	6	6	6	6	6	6	4	6	4	4	2	1	3	2	1	2
6	6	6	6	5	5	4	5	5	5	5	4	5	6	6	6	5	5	4	5	4	4	2	1	3	2	1	3
6	6	6	6	5	4	5	6	6	5	5	5	5	5	5	5	5	4	4	4	4	4	1	3	2	2	4	2
6	7	6	4	5	4	2	6	6	6	6	5	5	6	7	6	7	4	3	7	4	3	1	1	3	2	3	1
6	7	7	7	6	6	7	7	7	7	7	7	7	7	7	7	7	7	7	7	7	7	1	4	2	2	3	1
7	7	7	6	6	5	4	5	5	6	5	4	7	7	6	6	7	5	5	4	4	4	2	1	3	2	2	3
7	7	7	7	7	6	6	7	7	6	7	6	7	7	7	7	6	7	6	6	7	7	2	1	1	2	3	1
7	7	7	7	7	6	4	6	7	4	4	4	4	6	7	7	6	4	4	4	7	4	2	4	3	2	2	4
7	5	7	7	5	7	7	7	7	6	5	7	5	5	7	7	7	7	6	6	7	6	2	2	1	2	1	4
7	7	7	7	7	6	6	7	6	6	4	7	7	6	6	7	7	6	7	7	6	6	1	5	1	2	1	1
7	7	7	7	7	7	5	7	7	7	7	7	7	7	7	7	4	7	4	7	7	7	1	3	3	2	4	1
7	7	7	7	6	6	7	6	7	7	7	7	7	7	7	7	6	6	6	6	6	6	2	2	2	2	2	1
7	7	7	7	7	7	7	6	6	7	7	7	7	7	7	7	6	6	7	6	7	7	1	2	1	2	4	1
7	7	7	7	6	6	4	7	7	7	7	6	7	7	7	7	7	7	7	7	7	7	1	1	3	2	3	1
7	7	7	7	6	7	5	7	7	7	7	1	7	7	7	7	7	7	7	7	7	7	2	1	2	2	1	1
5	3	5	4	6	5	5	4	7	2	2	5	7	3	2	6	6	1	7	4	3	6	1	1	3	1	2	3
7	6	6	7	5	5	6	7	7	6	5	5	7	5	6	6	3	6	2	4	3	6	2	1	3	2	3	2
7	5	5	4	6	7	4	6	7	5	3	5	4	6	7	5	4	5	6	3	5	5	1	2	2	2	3	3
5	7	6	4	3	6	7	3	6	7	6	5	7	3	6	7	3	4	2	6	1	2	1	3	3	2	4	1
5	4	7	6	5	7	4	7	6	5	7	7	6	7	7	5	6	7	7	4	3	4	2	1	2	1	3	4
6	5	6	6	5	6	5	6	6	5	6	6	5	6	4	4	4	5	7	4	6	5	1	2	3	2	3	1
7	5	6	4	5	6	6	7	6	6	7	7	7	5	6	6	5	6	6	5	6	5	1	2	4	2	4	2
7	6	6	5	6	4	6	6	5	6	7	5	6	6	7	7	5	4	4	4	5	4	1	4	3	2	3	2
6	5	7	5	7	5	6	6	7	7	6	6	6	7	5	6	7	7	7	7	5	6	1	3	2	1	3	3
6	5	6	7	6	4	5	6	6	5	6	5	6	6	7	6	6	6	7	5	6	6	2	2	2	2	4	2
6	7	6	5	5	6	5	6	7	6	2	6	6	7	5	6	7	6	7	6	6	6	1	1	2	2	3	2
7	5	6	6	5	6	5	7	6	6	7	6	5	7	5	6	5	7	5	6	5	5	2	3	3	2	4	1
6	6	7	7	6	7	7	5	4	6	7	5	6	7	5	6	1	5	2	6	6	5	2	2	2	2	3	1
7	6	6	5	5	6	4	5	6	5	5	6	7	7	5	5	3	3	4	6	3	4	2	2	2	2	3	1
6	5	6	6	4	5	4	5	6	4	4	3	6	6	6	6	4	5	4	4	4	4	2	1	2	1	2	1
7	5	6	6	6	5	4	7	6	5	7	6	6	6	6	5	7	6	7	6	6	5	1	3	4	1	4	2
6	5	6	7	3	2	3	7	6	5	6	6	6	3	5	6	3	2	3	6	5	6	2	3	3	1	3	1
6	5	5	7	6	5	3	6	7	6	7	5	6	7	6	6	6	6	7	6	6	6	1	2	3	2	4	3
6	5	7	7	6	7	6	7	7	6	7	5	7	6	5	7	7	6	5	7	6	5	1	3	2	2	3	2
6	5	7	4	7	4	7	4	7	5	7	5	5	4	7	3	7	6	7	4	6	7	1	1	3	1	3	2
7	6	7	5	7	5	5	6	7	6	6	7	6	4	5	6	4	6	3	5	5	6	1	3	2	2	3	2
6	6	7	7	6	7	7	6	5	6	6	5	6	5	7	6	4	4	4	5	4	5	2	2	3	2	3	1
4	5	6	4	3	5	5	6	3	2	2	2	4	5	5	6	4	3	4	7	5	7	1	3	3	1	2	2
7	6	7	6	7	6	6	7	7	6	5	5	6	7	5	6	7	7	7	6	6	5	2	2	3	1	2	1
6	7	6	6	6	7	7	6	6	5	5	5	5	6	6	7	7	7	7	6	6	5	2	3	3	2	2	1
7	7	7	7	6	6	5	5	5	5	6	6	5	5	7	7	7	6	5	7	5	4	2	1	2	2	3	4
6	7	7	6	6	6	6	7	7	7	6	6	7	7	7	7	7	6	7	7	5	5	1	2	3	2	4	4
6	6	5	4	6	5	4	5	5	5	4	2	6	7	6	6	5	6	5	7	6	5	1	1	3	2	1	2
6	7	6	6	6	5	5	6	6	6	6	5	6	6	6	7	6	7	7	7	5	4	2	4	2	2	2	1
6	7	5	6	6	7	5	6	5	6	7	6	7	6	7	5	5	6	5	7	6	5	2	3	3	2	4	1
6	7	7	7	5	5	4	6	6	6	6	5	6	6	5	7	4	5	4	4	6	5	2	1	2	2	2	1
6	5	5	7	6	6	6	5	7	7	6	7	7	5	6	7	6	6	6	7	6	6	2	2	3	2	3	1
7	5	6	3	5	7	3	5	2	6	7	6	5	4	6	7	4	2	5	7	3	6	2	1	3	1	2	3
5	5	6	5	7	5	6	5	6	6	6	3	6	6	6	7	6	5	5	7	5	6	2	2	2	2	2	2
7	6	6	5	7	6	7	6	6	7	7	7	7	7	6	5	5	7	7	7	7	7	1	3	3	2	3	3
7	6	6	6	6	5	5	6	6	6	7	5	7	7	7	7	5	6	5	7	7	6	2	1	3	2	1	2
6	5	6	7	6	6	6	7	6	7	6	7	6	7	7	7	7	6	7	6	6	6	1	2	2	2	4	1
4	5	5	6	5	5	4	5	5	5	5	3	5	6	6	5	6	5	6	7	6	5	2	2	3	2	2	2
7	7	6	5	6	7	7	7	6	7	6	7	7	6	7	7	7	6	5	6	5	5	2	3	2	1	3	1
7	6	6	7	7	6	5	7	6	7	7	6	7	7	6	7	7	6	7	6	7	5	2	2	3	1	3	1
6	7	6	7	7	7	7	7	6	7	7	6	7	6	6	5	6	7	6	7	7	6	1	2	2	1	3	3
6	5	6	5	3	5	2	4	4	5	6	5	7	5	5	6	5	5	5	6	6	6	2	2	3	2	4	1
6	7	5	6	5	6	6	7	5	6	6	6	7	6	6	7	5	5	6	5	4	5	2	3	4	2	4	2
6	7	7	5	6	5	6	4	4	5	6	5	7	5	7	6	5	7	5	5	6	5	1	2	2	1	3	2
6	7	6	7	6	7	5	6	7	6	6	6	7	6	7	6	6	7	7	6	6	6	2	3	3	1	3	2
6	5	6	6	7	7	7	6	7	5	5	6	5	6	6	7	7	6	7	5	6	6	1	2	2	2	2	1
7	7	6	6	7	6	6	6	6	6	5	6	6	6	6	7	5	5	6	7	4	6	1	3	3	2	4	2
6	5	5	6	5	6	6	6	5	5	5	6	5	5	6	6	5	6	6	7	6	5	1	2	2	2	4	1
6	7	7	6	6	6	6	6	7	6	7	6	7	6	6	7	7	6	7	7	6	4	2	2	3	2	3	1
7	6	7	7	7	6	5	6	5	7	2	5	5	6	6	7	4	5	5	7	5	4	2	1	3	2	1	1
5	6	7	7	5	6	6	5	5	5	5	5	6	7	6	6	6	5	6	7	6	4	2	3	4	2	3	1
6	6	7	5	5	7	7	5	5	6	6	5	6	5	6	6	6	6	5	7	7	5	2	2	3	1	3	2
5	7	7	6	4	7	5	6	6	7	6	6	6	7	6	6	5	5	7	5	5	4	1	3	2	2	3	2
7	6	6	7	7	7	6	7	7	6	6	5	6	6	6	6	7	6	6	7	5	6	1	5	2	2	4	2
7	6	7	7	7	6	5	6	6	5	5	5	6	6	6	6	7	7	7	7	7	7	1	1	3	2	3	1
6	5	5	6	6	5	6	7	6	6	5	6	6	5	6	7	5	5	4	7	6	6	1	3	2	2	3	1
7	5	7	6	5	7	5	7	6	6	7	6	5	5	6	7	7	6	7	5	5	7	1	2	3	2	3	2
5	6	7	6	6	7	7	5	6	7	6	6	5	7	6	7	6	5	5	6	6	5	2	2	4	1	3	1
4	6	5	3	3	2	4	6	5	5	6	5	7	4	6	5	7	5	4	6	5	4	1	5	3	1	3	3
7	6	7	6	5	5	7	6	6	6	6	6	6	6	7	6	5	5	4	6	4	4	2	3	3	1	3	2
7	5	5	6	5	3	3	5	6	5	5	5	6	6	5	6	5	5	6	3	5	5	2	2	2	1	3	2
5	7	6	5	4	5	5	6	7	6	7	5	6	6	4	7	4	5	4	7	6	4	2	1	3	2	2	2
5	6	7	6	6	7	7	5	6	6	7	7	6	6	7	7	5	7	7	6	6	4	1	1	2	2	1	3
6	5	7	5	5	5	6	5	5	6	5	5	6	6	5	5	2	5	3	3	2	5	2	3	3	2	3	1
6	5	7	7	5	6	7	5	6	7	7	6	5	6	5	7	5	5	6	7	7	5	1	4	4	2	3	2
4	7	7	6	4	7	5	5	4	7	5	5	7	5	5	6	4	7	6	7	5	4	1	2	3	1	3	2
7	7	7	7	7	6	5	7	7	6	6	6	6	5	6	6	5	5	4	5	5	3	2	1	4	2	4	2
7	7	7	7	6	5	4	6	6	6	6	5	6	5	6	6	5	5	4	5	5	3	1	2	2	2	3	3
7	5	6	7	3	4	6	7	5	6	5	6	6	7	5	6	6	5	4	6	4	3	1	2	4	1	4	1
6	6	5	6	5	7	5	4	4	5	6	5	5	6	4	5	5	6	7	6	5	4	1	2	3	2	3	2
7	6	7	7	6	6	6	6	6	6	5	5	6	6	7	6	6	6	6	5	5	4	2	1	3	2	1	1
7	7	6	6	6	7	7	5	6	6	6	6	7	6	6	6	5	6	6	5	6	6	1	3	3	2	2	2
6	5	6	7	5	6	6	7	6	7	6	6	6	6	7	6	5	6	5	6	7	5	2	3	4	2	3	2
7	6	6	5	7	5	5	6	7	6	7	6	6	7	7	6	6	5	4	5	6	4	2	2	2	2	3	2
7	6	6	7	7	7	7	7	7	5	5	6	7	6	5	7	7	6	7	6	7	7	1	2	3	2	3	1
6	7	7	5	6	7	6	7	7	6	5	5	6	7	6	7	5	5	3	6	5	5	1	2	2	1	3	1
7	5	6	7	6	7	7	6	6	6	5	5	6	5	4	5	4	4	4	7	7	3	2	2	2	1	2	1
5	6	4	6	6	6	4	5	6	6	6	5	5	5	6	6	5	6	5	6	4	5	2	5	1	2	1	2
7	6	7	5	4	3	5	6	5	7	7	7	7	7	5	6	5	6	6	5	7	5	1	2	3	2	3	2
6	7	6	6	7	6	6	7	6	6	5	6	5	6	5	6	6	6	7	6	7	5	2	2	3	2	2	1
6	7	7	6	7	6	6	7	7	5	6	6	6	7	6	7	7	6	6	6	5	5	2	2	3	1	2	1
6	7	7	6	7	7	7	6	6	5	5	5	6	6	7	6	6	6	6	7	5	5	2	2	3	1	2	1
6	5	6	7	6	7	7	6	6	6	6	6	6	5	6	7	7	6	6	7	5	4	1	2	2	2	2	1
6	5	6	7	6	6	7	6	6	5	5	5	6	7	7	6	6	7	6	6	5	5	2	2	3	2	2	1
6	7	6	6	7	6	6	7	7	5	6	5	5	7	7	6	7	6	6	5	6	5	1	4	2	1	2	1
7	7	6	6	7	7	6	7	7	7	6	6	7	7	6	6	6	6	7	7	6	6	2	2	3	1	3	2
7	6	6	7	7	7	7	6	7	7	7	7	7	6	6	7	6	7	6	6	7	5	2	2	2	2	2	3
6	7	7	5	6	5	6	5	5	6	7	5	7	7	6	7	5	5	5	7	6	5	1	4	3	1	2	2
6	6	7	7	7	7	7	5	6	7	6	7	7	6	7	6	7	7	6	6	7	6	2	2	1	2	3	2
7	6	6	7	6	6	7	7	6	7	7	6	7	7	7	6	6	6	5	6	6	7	2	2	3	2	3	2
5	6	5	7	5	6	6	5	6	6	6	5	6	5	6	5	7	6	5	7	6	5	1	2	3	2	3	2
6	7	7	6	7	6	5	6	6	7	6	6	6	6	6	7	6	6	5	7	6	6	1	2	3	2	3	2
6	7	6	6	6	7	7	6	6	6	5	6	6	6	7	6	6	6	6	5	5	5	2	4	3	1	2	1
7	6	7	7	6	5	6	7	6	6	6	6	7	7	6	6	7	6	7	6	7	5	2	2	2	2	2	1
5	6	7	5	5	7	5	6	6	6	6	6	5	6	7	5	5	5	6	6	5	6	1	2	3	2	3	2
6	6	7	7	6	5	6	7	7	6	6	5	6	5	5	6	5	7	5	7	6	5	1	2	4	2	4	1
7	5	6	5	6	7	6	5	5	6	7	6	7	7	5	5	5	5	6	5	7	6	1	2	2	1	3	2
6	6	7	5	6	7	6	5	4	6	7	6	7	6	7	5	3	5	3	5	4	6	2	2	3	2	4	1
6	7	5	6	5	7	6	7	6	5	6	6	6	7	5	7	7	5	6	5	6	7	1	2	2	2	4	3
6	7	5	6	5	7	6	4	4	6	6	6	6	4	5	7	2	5	2	4	5	5	2	2	3	2	4	1
6	7	7	6	6	6	6	7	7	6	6	5	6	7	7	6	7	6	7	6	5	4	2	2	3	2	3	2
4	7	5	6	4	7	4	7	5	6	6	5	7	4	5	7	7	6	5	6	4	7	2	2	3	2	2	2
7	6	6	5	5	6	5	6	6	7	7	7	7	5	7	6	7	6	7	6	7	7	1	2	2	2	3	3
4	7	6	6	6	5	5	6	6	5	6	5	6	6	4	5	6	4	4	6	5	5	2	1	3	2	2	2
7	7	7	6	6	7	6	5	5	6	5	5	6	6	6	6	6	6	7	7	6	4	2	2	2	2	3	1
7	6	7	7	6	5	7	6	6	6	7	6	7	6	7	6	6	5	5	6	6	6	2	2	3	1	3	1
6	7	6	7	6	7	5	7	6	6	6	5	6	6	7	7	6	6	5	6	5	5	2	2	3	2	3	2
6	7	7	5	6	7	7	6	6	7	7	6	7	6	6	7	6	7	7	6	6	6	1	2	2	1	4	1
5	6	7	6	5	6	5	7	6	7	6	6	6	6	7	6	4	5	4	6	7	4	2	2	3	2	3	2
7	6	6	7	6	5	5	6	6	7	7	6	7	6	6	6	5	5	5	5	5	4	2	2	3	1	2	2
7	7	6	7	6	7	7	6	6	6	7	6	7	7	6	7	4	6	5	6	7	4	2	2	3	2	4	2
6	6	7	6	6	6	5	6	6	6	6	6	6	6	6	6	6	5	6	6	6	5	1	4	1	2	3	1
6	6	6	6	6	7	6	5	7	6	5	2	6	7	6	7	7	7	7	7	7	5	2	2	2	2	3	4
6	6	6	5	4	4	4	5	4	5	5	5	7	5	6	5	4	6	6	7	6	5	2	2	3	2	3	1
6	5	7	7	6	5	5	6	4	6	6	5	7	6	6	7	7	6	6	6	7	6	1	2	3	1	3	1
6	7	7	6	6	7	5	6	6	7	6	7	7	7	5	7	5	5	5	7	7	4	1	2	2	1	3	2
6	6	7	7	6	7	6	4	6	7	1	7	7	6	6	7	6	6	7	6	7	6	1	4	3	1	2	4
7	7	7	6	7	7	6	7	7	7	6	6	7	7	7	7	7	7	7	6	6	7	2	2	3	1	3	1

## Sheet: Sheet1
性別	男	202	0.441
	女	256	0.559
年齡	18-25	167	0.365
	26-35	162	0.354
	36-45	98	0.214
	46-55	24	0.052
	≥56	7	0.015
教育背景	中學及以下	54	0.118
	大專	132	0.288
	本科	244	0.533
	研究生及以上	28	0.061
旅行方式	跟團	85	0.186
	散客	373	0.814
收入	≤ ¥ 3000	82	0.179
	¥ 3001–6000	136	0.297
	¥ 6001–10000	171	0.373
	≥ ¥10,001	69	0.151
來訪次數	1	231	0.504
	2	127	0.277
	2020-03-04	58	0.127
	≥5	42	0.092
